# Supplementary material for: Involvement of GTA protein NC2β in Neuroblastoma pathogenesis suggests that it physiologically participates in the regulation of cell proliferation
Source: Mol Cancer. 2008 Jun 6;7:52. doi: 10.1186/1476-4598-7-52 (PMC2443168; doi:10.1186/1476-4598-7-52)
Supplement: Additional file 1 — Genomics and Transcriptomics of Human GTA. [file 1476-4598-7-52-S1.xls]

## Sheet: GTA-LONG-REDUCED
GENOMICS AND TRANSCRIPTOMICS OF HUMAN GTA
OFFICIAL SYMBOL	ALIAS	OFFICIAL FULL NAME	CHROMOSOMAL BAND	ISOFORMS	mRNA SEQUENCE	SHARED WITH OTHER RNA POLYMERASES	SUBUNITS	CLASS I
CD3EAP	CAST, PAF49	CD3e molecule, epsilon associated protein	19q13.3	x	NM_012099.1		RNA POL I SUBUNITS
POLR1A	RPA1	polymerase (RNA) I polypeptide A, 194kDa	2p11.2	x	NM_015425.3
POLR1B	RPA135	polymerase (RNA) I polypeptide B, 128kDa	2q13	x	NM_019014.3
POLR1C		polymerase (RNA) I polypeptide C, 30kDa	6p21.1	isoform 1	NM_203290.1	POL III
POLR1C				isoform 2	NM_004875.2
POLR1D	RPA9	polymerase (RNA) I polypeptide D, 16kDa	13q12.2	isoform 1	NM_015972.2	POL III
POLR1E	PAF53	polymerase (RNA) I polypeptide E, 53kDa	9p13.2	x	NM_022490.1
POLR2E	RPB5	polymerase (RNA) II (DNA directed) polypeptide E, 25kDa	19p13.3	x	NM_002695.2	POL II AND III
POLR2F	RPB6	polymerase (RNA) II (DNA directed) polypeptide F	22q13.1	x	NM_021974.2	POL II AND III
POLR2H	RPB8	polymerase (RNA) II (DNA directed) polypeptide H	3q28	x	NM_006232.2	POL II AND III
POLR2K	RPB12	polymerase (RNA) II (DNA directed) polypeptide K, 7.0kDa	8q22.2	x	NM_005034.3	POL II AND III
POLR2L	RBP10, RPB10	RNA polymerase II subunit	11p15	x	NM_021128.3	POL II AND III
TWISTNB		TWIST neighbor	7p15.3	x	NM_001002926.1
				isoform 2	NM_152705.1
TAF(I)41	TAF(I)41	New subunit (see J J Gorski et al., 2007)					SL1
TAF1A	TAF(I)48	TATA box binding protein (TBP)-associated factor, RNA polymerase I, A, 48kDa	1q42	isoform 1	NM_005681.2
TAF1A				isoform 2	NM_139352.1
TAF1B	TAF(I)63	TATA box binding protein (TBP)-associated factor, RNA polymerase I, B, 63kDa	2p25	x	NM_005680.1
TAF1C	TAF(I)110	TATA box binding protein (TBP)-associated factor, RNA polymerase I, C, 110kDa	16q24	isoform 1	NM_005679.2
TAF1C				isoform 2	NM_139353.1
TBP	GTF2D	TATA box binding protein	6q27	x	NM_003194.3	POL II AND III
RRN3	TIFIA	RRN3 RNA polymerase I transcription factor homolog (S. cerevisiae)	16p12	x	NM_018427.3		GTF I
UBTF	UBF	upstream binding transcription factor, RNA polymerase I	17q21.3	isoform a	NM_014233.2
UBTF				isoform b	NM_001076683.1
POLR3A	RPC155	polymerase (RNA) III (DNA directed) polypeptide A, 155kDa	10q22-q23	x	NM_007055.2		RNA POL III SUBUNITS	CLASS III
POLR3C	RPC62	polymerase (RNA) III (DNA directed) polypeptide C (62kD)	1q21.1	x	NM_006468.6
POLR3D	RPC53	polymerase (RNA) III (DNA directed) polypeptide D, 44kDa	8q21	x	NM_001722.2
POLR3F	RPC39	polymerase (RNA) III (DNA directed) polypeptide F, 39 kDa	20p11.23	x	NM_006466.2
POLR3G	RPC32	polymerase (RNA) III (DNA directed) polypeptide G (32kD)	5q14.3	x	NM_006467.2
POLR3H	RPC8	polymerase (RNA) III (DNA directed) polypeptide H (22.9kD)	22q13.2	isoform a 1	NM_001018050.1
POLR3H				isoform a 2	NM_138338
POLR3H				isoform b	NM_001018052.1
POLR3H				isoform c	NM_001018051
POLR3K	RPC11	polymerase (RNA) III (DNA directed) polypeptide K, 12.3 kDa	16p13.3	x	NM_016310.2
GTF3C1	TFIIIC220	general transcription factor IIIC, polypeptide 1, alpha 220kDa	16p12	x	NM_001520.2		TFIII C2
GTF3C2	TFIIIC110	general transcription factor IIIC, polypeptide 2, beta 110kDa	2p23.3	isoform 1	NM_001035521.1
GTF3C2				isoform 1	NM_001521.2
GTF3C3	TFIIIC102	general transcription factor IIIC, polypeptide 3, 102kDa	2q33.1	x	NM_012086.2
GTF3C4	TFIII90	general transcription factor IIIC, polypeptide 4, 90kDa	9q34.13	x	NM_012204.1
GTF3C5	TFIIIC63	general transcription factor IIIC, polypeptide 5, 63kDa	9q34	x	NM_012087.2
BDP1	TFIIIB90	B double prime 1, subunit of RNA polymerase III transcription initiation factor IIIB	5q13	x	NM_018429.2		TFIIIB
BRF1	GTF3B	BRF1 homolog, subunit of RNA polymerase III transcription initiation factor IIIB (S. cerevisiae)	14q	isoform 1	NM_001519.2
BRF1				isoform 2	NM_145696.1
BRF1				isoform 3	NM_145685.1
GTF3BAP1	TAF3A	general transcription factor IIIB, associated protein 1	1p32	x			TAFIII
GTF3BAP2	TAF3B	general transcription factor IIIB, associated protein 2	19p13.3	x
GTF3BAP3	TAF3D	general transcription factor IIIB, associated protein 3	19q13.3	x
GTF3A	TFIIIA	general transcription factor IIIA	13q12.3-q13.1	x	NM_002097.1		TFIIIA
SNAPC1	SNAP43	small nuclear RNA activating complex, polypeptide 1, 43kDa	14q22	x	NM_003082.2	POL II	SNAP COMPLEX
SNAPC2	SNAP45	small nuclear RNA activating complex, polypeptide 2, 45kDa	19p13.3-p13.2	x	NM_003083.2	POL II
SNAPC3	SNAPC3	small nuclear RNA activating complex, polypeptide 3, 50kDa	9	isoform 1	XM_001148816	POL II
				isoform 2	XM_528547	POL II
SNAPC4	SNAP190	small nuclear RNA activating complex, polypeptide 4, 190kDa	9q34.3	x	NM_003086.2	POL II
POLR2A	POLRA	polymerase (RNA) II (DNA directed) polypeptide A, 220kDa	17p13.1	x	NM_000937.2		RNA POL II SUBUNITS	CLASS II
POLR2B	POL2RB	polymerase (RNA) II (DNA directed) polypeptide B, 140kDa	4q12	x	NM_000938.1
POLR2C	RPB3	polymerase (RNA) II (DNA directed) polypeptide C, 33kDa	16q13-q21	x	NM_032940.2
POLR2D	RBP4	polymerase (RNA) II (DNA directed) polypeptide D	2q21	x	NM_004805.2
POLR2G	RPB7	polymerase (RNA) II (DNA directed) polypeptide G	11q13.1	x	NM_002696.1
POLR2I	RPB9	polymerase (RNA) II (DNA directed) polypeptide I, 14.5kDa	19q12	x	NM_006233.4
POLR2J	RPB11	polymerase (RNA) II (DNA directed) polypeptide J, 13.3kDa	7q11.2	x	NM_006234.4
DR1	NC2-β	down-regulator of transcription 1, TBP-binding (negative cofactor 2)	1p22.1	x	NM_001938.2		NEGATIVE COFACTORS
DRAP1	NC2-α	DR1-associated protein 1 (negative cofactor 2 alpha)	11q13.3	x	NM_006442.2
GTF2A1	TF2A1	general transcription factor IIA, 1, 19/37kDa	14q31.1	isoform 1	NM_015859.		TFIIA
GTF2A1				isoform 2
GTF2A2	TF2A2	general transcription factor IIA, 2, 12kDa	15q22.2	x	NM_004492
GTF2B	TF2B; TFIIB	general transcription factor IIB	1p22-p21	x	NM_001514		TFIIB
TAF1	CCG1; TAFII250	TAF1 RNA polymerase II, TATA box binding protein (TBP)-associated factor, 250kDa	Xq13.1	isoform 1	NM_004606		TFIID
TAF1				isoform 2	NM_138923
TAF10	TAFII30	TAF10 RNA polymerase II, TATA box binding protein (TBP)-associated factor, 30kDa	11p15.3	x	NM_006284
TAF11	TAFII28	TAF11 RNA polymerase II, TATA box binding protein (TBP)-associated factor, 28kDa	6p21.31	x	NM_005643
TAF12	TAFII20	TAF12 RNA polymerase II, TATA box binding protein (TBP)-associated factor, 20kDa	1p35.3	x	NM_005644
TAF13	TAFII18	TAF13 RNA polymerase II, TATA box binding protein (TBP)-associated factor, 18kDa	1p13.3	x	NM_005645
TAF15	TAFII68	TAF15 RNA polymerase II, TATA box binding protein (TBP)-associated factor, 68kDa	17q11.1-q11.2	isoform 1	NM_139215
TAF15				isoform 2	NM_003487
TAF1L	TAF2A2	TAF1-like RNA polymerase II, TATA box binding protein (TBP)-associated factor, 210kDa	9p21.1	x	NM_153809
TAF2	TAF2B; TAFII150	TAF2 RNA polymerase II, TATA box binding protein (TBP)-associated factor, 150kDa	8q24.12	x	NM_003184
TAF3	TAFII140	TAF3 RNA polymerase II, TATA box binding protein (TBP)-associated factor, 140kDa	10p15.1	x	XM_291729.
TAF4	TAFII130	TAF4 RNA polymerase II, TATA box binding protein (TBP)-associated factor, 135kDa	20q13.33	x	NM_003185
TAF4B	TAFII105	TAF4b RNA polymerase II, TATA box binding protein (TBP)-associated factor, 105kDa	18q11.2	x	XM_290809
TAF5	TAFII100	TAF5 RNA polymerase II, TATA box binding protein (TBP)-associated factor, 100kDa	10q24-q25.2	x	NM_006951
TAF6	TAFII70	TAF6 RNA polymerase II, TATA box binding protein (TBP)-associated factor, 80kDa	7q22.1	isoform 1	NM_005641
TAF6				isoform 2	NM_139315
TAF6				isoform 3	NM_139122
TAF6				isoform 4	NM_139123
TAF6L	PAF65A	TAF6-like RNA polymerase II, p300/CBP-associated factor (PCAF)-associated factor, 65kDa	11q12.3	x	NM_006473
TAF7	TAFII55	TAF7 RNA polymerase II, TATA box binding protein (TBP)-associated factor, 55kDa	5q31	x	NM_005642
TAF7L	TAF2Q	TAF7-like RNA polymerase II, TATA box binding protein (TBP)-associated factor, 50kDa	Xq22.1	x	NM_024885
TAF9	TAFII31	TAF9 RNA polymerase II, TATA box binding protein (TBP)-associated factor, 32kDa	5q11.2-5q13.1	isoform 1	NM_003187
TAF9				isoform 2	NM_016283
TAF9				isoform 3	NM_001015891
TAF9				isoform 4	NM_001015892
TAF9B	TAF9L	TAF9B RNA polymerase II, TATA box binding protein (TBP)-associated factor, 31kDa	Xq13.1-Xq21.1	x	NM_015975
TBN	TAF8; TAFII43	taube nuss homolog (mouse)	6p21.1	x	NM_138572
GTF2F1	RAP74	general transcription factor IIF, polypeptide 1, 74kDa	19p13.3	x	NM_002096		TFIIF
GTF2F2	RAP30	general transcription factor IIF, polypeptide 2, 30kDa	13q14	x	NM_004128
GTF2E1	TF2E1	general transcription factor IIE, polypeptide 1, alpha 56kDa	3q21-q24	x	NM_005513		TFIIE
GTF2E2	TF2E2	general transcription factor IIE, polypeptide 2, beta 34kDa	8p21-p12	x	NM_002095
CCNH	CAK	cyclin H	5q13.3-q14	x	NM_001239		TFIIH
CDK7	CAK1	cyclin-dependent kinase 7 (MO15 homolog, Xenopus laevis, cdk-activating kinase)	5q12.1	x	NM_001799
ERCC2	XPD	excision repair cross-complementing rodent repair deficiency, complementation group 2 (xeroderma pigmentosum D)	19q13.3	x	NM_000400
ERCC3	XPB	excision repair cross-complementing rodent repair deficiency, complementation group 3 (xeroderma pigmentosum group B complementing)	2q21	x	NM_000122
GTF2H1	BTF2	general transcription factor IIH, polypeptide 1, 62kDa	11p15.1-p14	x	NM_005316
GTF2H2	BTF2P44	general transcription factor IIH, polypeptide 2, 44kDa	5q12.2-q13.3	x	NM_001515
GTF2H3	BTF2	general transcription factor IIH, polypeptide 3, 34kDa	12q24.31	x	NM_001516
GTF2H4	TFIIH	general transcription factor IIH, polypeptide 4, 52kDa	6p21.3	x	NM_001517
GTF2H5	TFB5	general transcription factor IIH, polypeptide 5	6q25.3	x	NM_207118
MNAT1	MAT1	menage a trois homolog 1, cyclin H assembly factor (Xenopus laevis)	14q23	x	NM_002431
CCNC		cyclin C	6q21	isoform a	NM_005190.3		MEDIATOR
CCNC				isoform b	NM_001013399.1
CDK8	K35,MGC126074	cyclin-dependent kinase 8	13q12	x	NM_001260.1
CRSP2	CRSP150,MED150,DRIP150,MED14	cofactor required for Sp1 transcriptional activation, subunit 2, 150kDa	Xp11.4-p11.2	x	NM_004229.2
CRSP6	CRSP77,MED17,TRAP80,DRIP80	cofactor required for Sp1 transcriptional activation, subunit 6, 77kDa	11q14	x	NM_004268.3
CRSP9	CRSP33,MED7,MGC12284	cofactor required for Sp1 transcriptional activation, subunit 9, 33kDa	5q33.3	x	NM_004270.3
MED10	NUT2,L6,TRG20	mediator of RNA polymerase II transcription, subunit 10 homolog (NUT2, S. cerevisiae)	5p15.31	x	NM_032286.2
MED11	HSPC296,MGC88387	mediator of RNA polymerase II transcription, subunit 11 homolog (S. cerevisiae)	17q13.2	x	NM_001001683.1
MED12	MED230,TRAP230,OPA1,TNRC11	mediator of RNA polymerase II transcription, subunit 12 homolog (S. cerevisiae)	Xq13	x	NM_005120.1
MED18	FLJ20045,p28b,MED18	mediator of RNA polymerase II transcription, subunit 18 homolog (S. cerevisiae)	1p35.3	x	NM_017638.1
MED19	LCMR1	mediator of RNA polymerase II transcription, subunit 19 homolog (S. cerevisiae)	11q12.1	x	NM_153450.1
MED25	ACID1,ARC92,P78	mediator of RNA polymerase II transcription, subunit 25 homolog (S. cerevisiae)	19q13.3	x	NM_030973.2
MED4	DRIP36,VDRIP,TRAP36,HSPC126	mediator of RNA polymerase II transcription, subunit 4 homolog (S. cerevisiae)	13q14.2	x	NM_014166.2
MED6	NY-REN-28	mediator of RNA polymerase II transcription, subunit 6 homolog (S. cerevisiae)	14q24.2	x	NM_005466.2
MED8	ARC32,MGC19641	mediator of RNA polymerase II transcription, subunit 8 homolog (S. cerevisiae)	1p34.2	isoform 1	NM_ 001001653.1
MED8				isoform 2	NM_ 052877.2
MED8				isoform 3	NM_ 001001651.1
MED8				isoform 4	NM_001001654.1
PCQAP	ARC105,MED15,PC2,TNRC7	PC2 (positive cofactor 2, multiprotein complex) glutamine/Q-rich-associated protein	22q11.2	isoform a	NM_001003891.1
PCQAP				isoform b	NM_ 015889.3
PPARBP	CRSP1,MED1,DRIP205,TRAP220,PBP	PPAR binding protein	17q12-q21.1	x	NM_004774.2
SURB7	MED21,SRB7	SRB7 suppressor of RNA polymerase B homolog (yeast)	12p11.23	x	NM_004264.2
SURF5	MED22,MED24,MGC48682	surfeit 5	9q34.2	isoform b	NM_133640.3
SURF5				isoform c	NM_181491.1
THRAP1	TRAP240,MED240,MED13,ARC250 DRIP250,HSPC221	thyroid hormone receptor associated protein 1	17q22-q23	x	NM_005121.1
THRAP5	DRIP92,MED16,TRAP95	thyroid hormone receptor associated protein 5	19p13.3	x	NM_005481.2
TRFP	MED20,PRO0213,MGC29869	Trf (TATA binding protein-related factor)-proximal homolog (Drosophila)	6p21.1	x	NM_004275.3
