# Supplementary material for: Involvement of GTA protein NC2β in Neuroblastoma pathogenesis suggests that it physiologically participates in the regulation of cell proliferation
Source: Mol Cancer. 2008 Jun 6;7:52. doi: 10.1186/1476-4598-7-52 (PMC2443168; doi:10.1186/1476-4598-7-52)
Supplement: Additional file 2 — NB Patients: Clinical, Pathological, Biomolecular Data. [file 1476-4598-7-52-S2.xls]

## Sheet: Query11
NB PATIENTS: CLINICAL, PATHOLOGICAL, BIOMOLECULAR DATA
		DNA (presence of GI)			RNA
IST Numbering	BGB Numbering	NC2b	TAF13	TAF12	NC2b	TAF13	TAF12	Sex	Date of Birth	Date of Diagnosis	Neoplasia site	INSS stage	MAV24	VAO24	ENS	LDH	Ferritin	MYCN Copies	DNA index	Del 1P	Date of first relapse	Site of the relapse	Date of the last control	State of the last control
348	NB1				-	Normal	-	Female	1988-08-28	1989-03-17	Chest	Stage 4S	7.9	4.8	NA	349	32	1	NA	Not deleted			2003-02-10	CR
556	NB2				-	Normal	Normal	Male	1993-07-10	1996-01-11	Chest	Stage 1	NA	NA	21.4	476	22	1	1.41	Not deleted			1998-04-15	Alive, not specified
560	NB3					-	Normal	Male	1987-05-13	1992-12-14	Adrenal gland	Stage 4	5	13.3	53	256	162	1	1.18	Not deleted	1995-02-15	Bone marrow, Skeleton	2000-10-08	Dead for disease
579	NB4				-	-	-	Female	1992-12-01	1993-07-02	Retroperitoneal ganglia	Stage 2A	41.2	16.1	129	1118	38	1	1.55	Not deleted			2005-10-20	CR
611	NB5	NO	YES	NO	-	-	Normal	Male	1989-10-04	1996-07-30	Adrenal gland	Stage 4	49.2	81.5	176	1180	511	1	1.4	Not determined	1998-07-15	Bone marrow, Skeleton, Distal lymph nodes, Abdomen	2000-10-21	Dead for disease
614	NB6	NO	NO	NO	Normal	Normal	-	Female	1993-08-01	1993-11-12	Adrenal gland	Stage 4S	5.7	9.8	39	544	63	1	1.28	Not deleted			1998-12-22	CR
634	NB7	YES	NO	NO	-	Normal	-	Male	1993-10-20	1994-01-28	Adrenal gland	Stage 2B	1.2	1	19	454	52	3	1.27	Not deleted			2002-10-25	CR
644	NB8	NO		YES	-		-	Male	1992-08-27	1994-03-11	Retroperitoneal ganglia	Stage 4	1.6	8.7	58	8320	1170	23	2	Not deleted	1995-08-24	Abdomen	1996-02-05	Dead for disease
648	NB9				-	-	Normal	Female	1992-07-27	1994-10-24	Retroperitoneal ganglia	Stage 3	32.7	201.2	38	523	41	NA	NA	Not determined			1994-11-02	Alive, with disease
655	NB10				Normal	-		Male	1992-12-08	1996-11-05	Adrenal gland	Stage 4	10.5	13.5	92	970	172	1	1	Not deleted	1999-02-10	Bone marrow, Skeleton	2000-06-03	Dead for disease
659	NB11	NO	YES		Normal	-		Male	1991-09-22	1995-11-26	Adrenal gland	Stage 4	69.6	41.3	NA	1008	NA	1	1	Not deleted	2000-03-02	Bone marrow, Skeleton	2002-01-21	Dead for disease
671	NB12				Normal	Normal	-	Female	1996-09-29	1996-12-09	Chest	Stage 2B	NA	NA	15.67	561	26	1	1.16	Not deleted	1997-07-09	Bone marrow, torace	2004-01-15	CR
691	NB13				-	-		Male	1991-03-28	1994-09-16	Retroperitoneal ganglia	Stage 4	NA	NA	112	1590	2537	1	1	Not deleted	1997-12-15	Bone marrow, Skeleton	2000-01-16	Dead for disease
698	NB14				Normal			Male	1977-06-17	1993-10-20	Retroperitoneal ganglia	Stage 4	76.5	137.5	56	845	36	1	1.67	Not deleted	1998-06-01	Abdomen	2005-06-28	CR
712	NB15	NO	NO	NO	Normal	-	Normal	Female	1994-10-26	1994-11-21	Abdomen	Stage 2B	1.8	1.2	NA	1761	386	1	1.5	Not deleted			1994-11-23	Dead for toxiticity
718	NB16				-			Male	1990-07-27	1994-07-04	Adrenal gland	Stage 4	97.5	110	75	1340	780	1	1.51	Not determined	1996-09-01	Bone marrow	1996-12-26	Dead for disease
727	NB17				-	Normal	Normal	Male	1990-08-16	1995-01-26	Adrenal gland	Stage 4	7.8	13.2	61	1416	260	1	1.73	Not deleted	1998-07-21	Bone marrow	2000-07-14	Dead for disease
728	NB18				-	-	Normal	Female	1992-01-29	1995-01-31	Adrenal gland	Stage 4	49	85	110	1240	136	1	1.83	Not deleted	1996-06-19	Abdomen	1998-04-23	Dead for disease
753	NB19	NO			Normal			Male	1991-12-25	1994-11-17	Retroperitoneal ganglia	Stage 4	18.4	33.3	194	3560	134	20	1.61	Deleted	1995-04-18	Abdomen	1995-10-10	Dead for disease
756	NB20						-	Male	1993-11-12	1995-04-10	Adrenal gland	Stage 1	NA	NA	14.5	425	19	1	1.43	Not deleted			2003-02-15	CR
762	NB21	YES	NO	YES	-	Normal	-	Male	1989-01-18	1995-05-09	Chest	Stage 2A	NA	NA	8.5	278	24	1	1.87	Not deleted			2002-12-02	CR
764	NB22				-	-	Normal	Female	1989-03-30	1997-07-29	Retroperitoneal ganglia	Stage 3	NA	NA	NA	NA	NA	1	1.34	Not determined			2005-07-20	CR
771	NB23	YES			-			Female	1997-09-11	1997-10-09	Chest	Stage 2B	NA	NA	NA	1380	NA	1	1	Not deleted			2004-01-15	CR
772	NB24				Normal	Normal	-	Female	1996-01-27	1996-02-07	Neck	Stage 4S	9	NA	224	2930	640	1	NA	Not deleted			2004-10-10	CR
776	NB25						-	Male	1995-04-26	1995-06-27	Adrenal gland	Stage 1	NA	NA	NA	549	198	1	1.68	Not deleted			2001-07-24	CR
783	NB26	NO			Normal	-	Normal	Female	1997-03-20	1997-10-23	Adrenal gland	Stage 4	3.2	NA	168	2018	189	1		Not deleted			2003-02-03	CR
786	NB27				Normal			Female	1997-06-21	1997-11-08	Not known	Stage 4S	19	12.5	NA	448	56	1	NA	Not determined			2004-02-01	CR
793	NB28				-	Normal	Normal	Female	1995-06-19	1997-11-03	Adrenal gland	Stage 4	4.5	12.2	26	642	118	1	1.14	Deleted			2004-01-15	CR
795	NB29	NO		NO	-		Normal	Male	1997-04-25	1998-05-07	Pelvis	Stage 1	0.49	0.17	20.6	361	NA	1	1	Not deleted			2004-01-14	CR
802	NB30				-	Normal	-	Female	1997-09-19	1997-10-01	Adrenal gland	Stage 4S	22.8	13.8	25	523	99	1	1.36	Not deleted			2001-01-26	CR
809	NB31				-	-	Normal	Female	1995-11-10	1995-12-27	Adrenal gland	Stage 4S	NA	NA	134	1140	236	1	1.13	Not deleted			2002-10-10	CR
817	NB32				Normal	Normal	Normal	Male	1997-12-02	1998-02-16	Adrenal gland	Stage 1	NA	NA	NA	620	NA	1	1.34	Not deleted	1998-07-16	Liver, Skin	1998-02-28	CR
818	NB33	NO	YES		Normal	-		Female	1995-09-01	1996-01-13	Neck	Stage 3	NA	NA	NA	758	154	1	1.4	Not deleted	1997-10-15	Other	2005-11-17	CR
823	NB34				-	Normal	Normal	Female	1966-12-25	1996-02-06	Pelvis	Stage 4	74	NA	27	473	44	1	NA	Deleted	1997-08-15	Bone marrow, Other	2002-11-14	Dead for disease
830	NB35				-	Normal		Female	1990-10-16	1995-06-13	Chest-abdomen	Stage 4	4.6	62.1	261	3830	250	10	NA	Not determined	1997-02-20	Skeleton, Liver, Abdomen	1997-06-21	Dead for disease
838	NB36				-		-	Male	1994-04-30	1996-03-05	Retroperitoneal ganglia	Stage 4	NA	NA	339	9670	1500	40	1	Deleted	1996-09-20	Abdomen	1996-12-02	Dead for disease
850	NB37	NO			-			Male	1995-04-25	1996-06-14	Retroperitoneal ganglia	Stage 2B	6.8	7.7	32.7	778	NA	1	1.63	Not deleted			2004-01-20	CR
852	NB38				-	-	Normal	Male	1996-09-09	1998-05-21	Adrenal gland	Stage 4	NA	NA	383	4420	51	1	NA	Not deleted		Pleura-Lung	2006-01-02	CR
858	NB39				-	Normal	Normal	Male	1997-11-04	1998-05-26	Adrenal gland	Stage 4	NA	NA	47	627	36	1	2.2	Not deleted			2003-12-15	CR
870	NB40				-		Normal	Male	1989-10-04	1996-07-30	Adrenal gland	Stage 4	49.2	81.5	176	1180	511	1	1.4	Not determined	1998-07-15	Bone marrow, Skeleton, Distal lymph nodes, Abdomen	2000-10-21	Dead for disease
914	NB41	NO	NO		-	-	-	Female	1996-09-14	1996-12-10	Retroperitoneal ganglia	Stage 1	NA	NA	13	612	91	1	1.73	Deleted	1997-08-21	Bone marrow, Distal lymph nodes, Abdomen	2003-12-31	CR
920	NB42				-	-	-	Female	1994-12-02	1996-12-18	Retroperitoneal ganglia	Stage 1	NA	NA	32.5	856	4	1	1.16	Not deleted			2004-01-15	CR
923	NB43				-	-	-	Male	1996-10-23	1997-01-21	Retroperitoneal ganglia	Stage 1	NA	NA	8.57	714	18	1	1.17	Not deleted			2002-11-22	CR
945	NB44	YES	NO	NO	-	Normal	Normal	Female	1996-07-22	1997-03-27	Adrenal gland	Stage 4S	2	NA	28.2	643	29	1	1.6	Not deleted			2005-03-21	CR
954	NB45				-			Female	1993-09-07	1997-04-17	Adrenal gland	Stage 4	14.6	NA	NA	2072	575	60	1	Deleted	1999-07-09	Bone marrow	2000-05-22	Dead for disease
980	NB46				-	-	Normal	Male	1997-05-22	1997-07-01	Adrenal gland	Stage 1	0.41	0.45	27.4	549	307	1	1.6	Not deleted			2002-08-22	CR
997	NB47				-		-	Female	1996-10-15	1997-08-20	Adrenal gland	Stage 4	0.2	0.4	42	941	470	50	1	Deleted			2004-01-13	CR
1017	NB48					Normal	-	Female	1996-07-10	1997-10-17	Retroperitoneal ganglia	Stage 3	NA	NA	NA	1051	NA	1	1.53	Not deleted			2005-10-24	CR
1068	NB49	YES	NO	NO	-	Normal	Normal	Male	1997-05-13	1998-03-24	Adrenal gland	Stage 3	NA	NA	NA	NA	NA	1	-99	Not deleted			2004-06-28	CR
1327	NB50	YES	NO			Normal		Male	1999-11-08	2000-07-18	Adrenal gland	Stage 4S	14.67	34.65	17.4	721	683	1	1.33	Not deleted			2006-07-18	CR
1345	NB51	NO	YES		Normal	-		Male	2000-02-08	2000-11-14	Adrenal gland	Stage 2B	NA	NA	NA	NA	NA	NA	1.3	Not deleted			2006-11-14	CR
1346	NB52	YES		NO	-		Normal	Female	2000-08-21	2000-10-27	Adrenal gland	Stage 3	4.76	4.64	39.6	883	102	1	NA	Not deleted			2005-07-12	CR
1368	NB53	YES	NO	NO	-	Normal	Normal	Female	2000-10-18	2001-02-19	Abdomen	Stage 1	180	124	NA	521	124	1	1.34	Not deleted			2006-02-19	CR
1385	NB54	NO	NO	NO	Normal	Normal	Normal	Male	2000-12-16	2001-04-19	Adrenal gland	Stage 4S	NA	NA	61.2	903	49	NA	1.99				2006-04-24	CR
1388	NB55	YES	NO	YES	-	Normal	-	Male	2000-01-17	2001-04-26	Adrenal gland	Stage 4	NA	NA	48.4	1105	552		1.96	Deleted			2005-03-15	CR
1390	NB56	NO		YES	-	Normal	-	Female	1999-11-04	2001-05-17	Adrenal gland	Stage 1	NA	NA	115	1157	NA			Not determined			2005-09-14	CR
1416	NB57	YES	YES	NO	-	-	Normal	Female	1995-03-10	2001-08-08	Adrenal gland	Stage 4	NA	NA	200	1265	405						2002-01-10	Dead for toxiticity
1453	NB58	YES	NO	NO	-	-	Normal	Male	2001-12-10	2002-01-03	Adrenal gland	Stage 1	NA	19	211		1.69				2006-01-03			CR
